# Supplementary material for: Time-of-Day Circadian Modulation of Grape-Seed Procyanidin Extract (GSPE) in Hepatic Mitochondrial Dynamics in Cafeteria-Diet-Induced Obese Rats
Source: Nutrients. 2022 Feb 12;14(4):774. doi: 10.3390/nu14040774 (PMC8876123; doi:10.3390/nu14040774)
Supplement: Supplementary file 1 [file nutrients-14-00774-s001.zip]

Archive with 1 entries (1 files):
- nutrients-1549434-supplementary.pdf
